# Supplementary material for: L-type calcium channels regulate filopodia stability and cancer cell invasion downstream of integrin signalling
Source: Nat Commun. 2016 Dec 2;7:13297. doi: 10.1038/ncomms13297 (PMC5146291; doi:10.1038/ncomms13297)
Supplement: Supplementary Software 2 — ImageJ macro used to semi-automatically quantify the number of MYO10 spots per cell as well as the intensity of the calcium probe at filopodia tips. This plugin also calculates other parameters including the area and the min and max grey values of each Myo10 spot, the minimal distance between each spot and the cell edge (filopodia length) and the number of MYO10 intracellular spots. See Methods for more details. [file ncomms13297-s10.txt]

//Use Graph_ (http://imagej.nih.gov/ij/plugins/graph/index.html) and Fast_Morphology (http://imagejdocu.tudor.lu/doku.php?id=plugin:morphology:fast_morphological_filters:start)  pulgin 

// Created the 08.08.2014 by Pierre CETTOUR-JANET
// Last modification the 21:08.2014
   

//main programme
macro "DistanceSpotsCell"{
	run("Set Measurements...", "area mean min redirect=None decimal=9");
	//Image Information 
	imageName = getTitle;
	fullImageName = getInfo("image.filename");
	dir = getDirectory("image");
	completPath = dir + fullImageName;
	dotIndex = lastIndexOf(imageName, ".");
	if (dotIndex >3){ 
		title = substring(imageName, 0, dotIndex);
	}
	else {
		title = imageName;
	}
	rename (title);
	//Crop cells
	run("Arrange Channels...");
	setSlice(1);
	setTool("freehand");
	waitForUser("Select the cell\n Then click Ok");
	run("Crop");	


	//Channel Separation
	slices = nSlices;
	selectWindow(title);
	setSlice(1);
	for (i=0; i<slices; i++) {
		a = "image"+i;
		run("Duplicate...", "title= "+a+ " channels="+i);
		rename (a);
		selectWindow(title);
		run("Next Slice [>]");
	}


	
	
	


	//average background
	selectWindow("image0");
	setBatchMode(true); //batch mode on
	//run("Enhance Contrast...", "saturated=0.4 normalize");
	run("Duplicate...", "title=image0-1");
	setAutoThreshold("MinError dark");
	setOption("BlackBackground", false);
	run("Convert to Mask");
	run("Open");
	run("Fill Holes");
	run("Create Selection");
	run("Make Inverse");
	selectWindow("image0");
	run("Restore Selection");
	run("Measure");
	run("Select None");
	backgroundValueCh0 = getResult("Mean");
	run("Clear Results");
	selectWindow("image0-1");
	close();
	setBatchMode(false); //batch mode off
	


	
	selectWindow("image1");
	setBatchMode(true); //batch mode on
	//run("Enhance Contrast...", "saturated=0.4 normalize");
	run("Duplicate...", "title=image1-1");
	setAutoThreshold("MinError dark");
	setOption("BlackBackground", false);
	run("Convert to Mask");
	run("Open");
	run("Fill Holes");
	run("Create Selection");
	run("Make Inverse");
	selectWindow("image0");
	run("Restore Selection");
	run("Measure");
	run("Select None");
	backgroundValueCh1 = getResult("Mean");
	run("Clear Results");
	selectWindow("image1-1");
	close();
	setBatchMode(false); //batch mode off


	

	//Remove the background
	selectWindow("image0");
	setBatchMode(true); //batch mode on
	run("Enhance Contrast...", "saturated=0.4 normalize");
	run("Duplicate...", "title=image0-1");
	setAutoThreshold("MinError dark");
	setOption("BlackBackground", false);
	run("Convert to Mask");
	run("Open");
	run("Fill Holes");
	run("Create Selection");
	run("Make Inverse");
	selectWindow("image0");
	run("Restore Selection");
	run("Measure");
	run("Select None");
	backgroundValueCh0EnhancedContrast = getResult("Mean");
	run("Clear Results");
	selectWindow("image0-1");
	close();
	selectWindow("image0");
	run("Duplicate...", "title=imageSpot01");
	run("Duplicate...", "title=Mask");
	setThreshold(0, backgroundValueCh0EnhancedContrast);
	run("Convert to Mask");
	run("Invert");
	run("Subtract...", "value=254");
	run("16-bit");
	imageCalculator("Multiply", "imageSpot01","Mask");
	selectWindow("Mask");
	close();
	run("Clear Results");
	selectWindow("imageSpot01");
	setBatchMode(false); //batch mode off


	// SpotsDetection
	selectWindow("imageSpot01");
	run("2014.08.08 SpotDetectionFFT");
	rename ("Spots");

	//CellSegementation
	selectWindow(title);
	run("Duplicate...", "title=CellSegmantation duplicate channels=1-2");
	selectWindow("CellSegmantation");
	run("2014.08.08 CellSegmentation");
	rename ("cell");


	
	//IntracellularSpotsInformation
	selectWindow("cell");
	run("Select None");
	run("Duplicate...", "title=cell-1");
	run("Invert");
	setOption("BlackBackground", false);
	run("Erode");
	imageCalculator("Max create", "cell-1","Spots");
	selectWindow("Result of cell-1");
	run("Analyze Particles...", "size=0-infinity pixel show=Masks exclude clear add in_situ");
	selectWindow("image0");
	for (i=0;i<roiManager("count");i++){ 
		roiManager("Select", i); 
		run("Measure");
	}
	selectWindow("Results");
	nbResultIntracellular = nResults;
	for (i=0; i<nbResultIntracellular; i++) {
		setResult("Distance", i, -1);
	}

	IJ.renameResults("Results","tempResults");
	run("Clear Results");
	selectWindow("image1");
	array1 = newArray("0");
	for (i=0;i<roiManager("count");i++){ 
	    roiManager("Select", i); 
	    run("Measure");
	}
	meanActinMatrix = newArray();
	for (i=0; i<nbResultIntracellular; i++) {
		mean = getResult("Mean", i);
		meanActinMatrix = Array.concat(meanActinMatrix,mean);
	}
	IJ.renameResults("Results", "ActinMatrix");
	IJ.renameResults("tempResults","Results");
	for (i=0; i<nbResultIntracellular; i++) {
		setResult("Channel 2 Mean", i, meanActinMatrix[i]);
	}
	IJ.deleteRows(0,0);
	IJ.renameResults("Results","tempResultsIntracellular");
	selectWindow("ActinMatrix");
	run("Close");
	


	//Results
	imageCalculator("Max create", "cell","Spots");
	rename ("cell+spots");
	run("Analyze Particles...", "size=0-Infinity show=Masks exclude clear include record add in_situ");
	selectWindow("cell+spots");
	selectWindow("cell");
	close();
	selectWindow("Spots");
	close();
	selectWindow("cell+spots");
	run("Set Scale...", "distance=1 known=1 pixel=1 unit=pixel global");
	selectWindow("cell+spots");
	run("Graph ", "mask=cell+spots distance=Edges neighbors=10.000 matrix");
	selectWindow("Adjacencies");
	close();
	selectWindow("cell+spots");
	savePathCellSpots = dir + title +"_Cell+Spots";
	saveAs("TIFF", savePathCellSpots);

	//Save results

	//Area and spots intensity measurement
	run("Clear Results");
	selectWindow("image0");
	array1 = newArray("0");
	for (i=0;i<roiManager("count");i++){ 
	    roiManager("Select", i); 
	    run("Measure");
	}
	nbResultExtracellular= nResults;
	IJ.renameResults("Results","tempResults");
	run("Clear Results");
	selectWindow("image1");
	array1 = newArray("0");
	for (i=0;i<roiManager("count");i++){ 
	    roiManager("Select", i); 
	    run("Measure");
	}
	meanActinMatrix = newArray();
	for (i=0; i<nbResultExtracellular; i++) {
		mean = getResult("Mean", i);
		meanActinMatrix = Array.concat(meanActinMatrix,mean);
	}
	IJ.renameResults("Results", "ActinMatrix");
	IJ.renameResults("tempResults","Results");
	for (i=0; i<nbResultExtracellular; i++) {
		setResult("Channel 2 Mean", i, meanActinMatrix[i]);
	}


	// Add distance in result's file
	max = -1;
	cellIndex = -1;
	nbResultExtracellular= nResults;
	for (i=0; i<nbResultExtracellular; i++) {
		index = i+1;
		elementArea = getResult("Area", i);
			if (elementArea > max){
			max = elementArea;
			cellIndex = index;
			cellIndexStr = ""+cellIndex;
		}
	}
	IJ.renameResults("Results","tempResults");
	IJ.renameResults("Distance Matrix","Results");
	distanceMatrix = newArray();
	for (i=0; i<nbResultExtracellular; i++) {
		distance = getResult(cellIndexStr, i);
		distanceMatrix = Array.concat(distanceMatrix,distance);
	}
	IJ.renameResults("Results", "Distance Matrix");
	IJ.renameResults("tempResults","Results");
	for (i=0; i<nbResultExtracellular; i++) {
		setResult("Distance", i, distanceMatrix[i]);
	}
	IJ.deleteRows(cellIndex-1,cellIndex-1);

	//Add Intracellular Information
	nbResultIntracellular = nbResultIntracellular -1
;
	selectWindow("image0");
	for (i=0; i<nbResultIntracellular; i++) {
		makeRectangle(0, 0, 2, 2);
		run("Measure");
	}
	IJ.renameResults("Results","tempResults");
	IJ.renameResults("tempResultsIntracellular","Results");
	areaMatrix = newArray();
	meanMatrix = newArray();
	minMatrix = newArray();
	maxMatrix = newArray();
	meanActinMatrix = 
newArray();
	distanceMatrix = newArray();
	for (i=0; i<nbResultIntracellular; i++) {
		distance = getResult("Distance", i);
		distanceMatrix = Array.concat(distanceMatrix,distance);
		max = getResult("Max", i);
		maxMatrix = Array.concat(maxMatrix,max);
		min = getResult("Min", i);
		minMatrix = Array.concat(minMatrix,min);
		mean = getResult("Mean", i);
		meanMatrix = Array.concat(meanMatrix,mean);
		area = getResult("Area", i);
		areaMatrix = Array.concat(areaMatrix,area);
		meanActin = getResult("Channel 2 Mean", i);
		meanActinMatrix = Array.concat(meanActinMatrix,meanActin);

	}
	IJ.renameResults("Results","tempResultsIntracellular");
	IJ.renameResults("tempResults","Results");

	for (i=nbResultExtracellular; i<(nbResultIntracellular+nbResultExtracellular); i++) {
		j = i - nbResultExtracellular;
		setResult("Area", i-1, areaMatrix[j]);
		setResult("Mean", i-1, meanMatrix[j]);
		setResult("Min", i-1, minMatrix[j]);
		setResult("Max", i-1, maxMatrix[j]);
		setResult("Distance", i-1, distanceMatrix[j]);
		setResult("Channel 2 Mean", i-1, meanActinMatrix[j]);

	}
	setResult(" Chanel 1 average background", 0, backgroundValueCh0);
	setResult(" Chanel 2 average background", 0, backgroundValueCh1);
	
	selectWindow("Results");
	savePathSpotsInformations = dir + title +"_SpotsInforamtions.xls";
	saveAs("Results", savePathSpotsInformations); 
	run("Clear Results");

	run("Close All");
	selectWindow("Log");
	run("Close");
	selectWindow("Results");
	run("Close");
	selectWindow("ROI Manager");
	run("Close");
	selectWindow("Distance Matrix");
	run("Close");
	selectWindow("tempResultsIntracellular");
	run("Close");
	selectWindow("ActinMatrix");
	run("Close");

}
